# Supplementary material for: Prevalence and effects of gastro-oesophageal reflux during spirometry in subjects undergoing reflux assessment
Source: PLoS One. 2020 Feb 24;15(2):e0229250. doi: 10.1371/journal.pone.0229250 (PMC7039503; doi:10.1371/journal.pone.0229250)
Supplement: S1 File — Summary of participant characteristics, oeosphagogastric findings, 24hr pH study results, and spirometry evaluation. (TXT) [file pone.0229250.s001.txt]

																Diagnosis of GORD if 24hr DeMeester score ?14.72
																*Spirometry DeMeester score is normalised to be directly compariable with 24hr score										#Normal LES resting pressure is 13-43 mmHg
																"Reflux events" is the amount of continous reflux and "time in reflux" is the percentage time send in reflux										No patients had major oesophagus motility disorders (e.g. spasm, achalasia, obstruction etc.)
General																pH monitoring										Manometry
				Spirometry set 1						Spirometry set 2									Spirometry set 1		Rest		Spirometry set 2
No.	Gender	Height	Age	FVC	FEV1	Ratio	PEFR	FEF25-75%		FVC	FEV1	Ratio	PEFR	FEF25-75%		Spirometry DeMeester score*	Last reflux (min) before spirometry	No.	Events (min)	Time in reflux (%)	Events (min)	Time in reflux (%)	Events (min)	Time in reflux (%)	24hr DeMeester score	Hiatus hernia (cm)	LES pressure (mmHg)#	Oesophagus physiology
1	F	156	70	2.421	1.468	0.606	4.756	0.746	3	2.282	1.516	0.664	4.725	0.885	3	1.2	25	1	0	0	0	0	1	1.2	9.2	2.4	34	Hiatus hernia
				2.375	1.489	0.626	4.630	0.791		2.283	1.476	0.646	4.515	0.865
				2.311	1.452	0.628	4.619	0.779		2.252	1.492	0.662	4.519	0.893
2	M	171	35	3.096	3.012	0.972	8.302	4.540	3	3.463	3.025	0.873	7.308	3.780	3	21.2	5	2	0	0	2	5.1	0	0	21.8	1.5	5.8	Hiatus hernia and low resting LES pressure
				3.455	2.916	0.843	5.671	3.410		3.485	2.977	0.854	5.852	3.681
				3.634	3.091	0.850	7.659	3.628		3.507	3.039	0.866	6.524	3.826
3	F	159	49	3.983	3.357	0.842	7.339	3.773	3	3.780	3.185	0.842	6.931	3.768	3	85.2	10	3	0	0	5	21.6	3	14.3	21.8	2.1	4.2	Hiatus hernia, low resting LES pressure and ineffective motility
				3.614	3.080	0.852	7.250	3.564		3.656	3.081	0.842	7.017	3.516
				4.087	3.441	0.841	8.406	3.840		3.610	2.957	0.819	6.611	3.074
				3.651	3.067	0.840	6.802	3.427
4	F	166	40	4.267	3.774	0.884	8.317	4.684	3	4.447	3.911	0.879	8.116	4.785	3	N/A	15	4							9.4	1.5	30.3	Hiatus hernia
				4.403	3.835	0.870	8.008	4.690		4.238	3.653	0.861	7.446	4.342
				4.263	3.691	0.865	7.684	4.338		4.350	3.784	0.869	8.010	4.640
5	M	171	21	5.451	4.628	0.809	8.090	4.974	3	4.632	3.940	0.850	6.622	4.373	3	23.7	5	5	0	0	2	5.4	0	0	14.0	0.5	19.4	Hernia hernia
				5.036	4.229	0.839	7.044	4.621		4.866	4.180	0.859	6.893	4.812
				5.046	4.297	0.851	7.197	4.919		4.809	4.115	0.855	7.097	4.780
				5.308	4.465	0.841	7.868	4.923
6	M	177	63	4.634	3.887	0.838	9.873	4.139	3	4.641	3.856	0.830	9.234	4.218	3	231.6	1	6	6	27.2	13	47	9	27.1	111.9	2.3	15.8	Weak peristalsis
				4.680	3.888	0.830	9.942	4.206		4.694	3.797	0.808	9.654	3.762
				4.825	3.937	0.815	10.524	3.947		4.689	3.752	0.800	10.331	3.556
7	F	153	58	2.101	1.978	0.941	4.571	3.425	3	2.236	1.984	0.887	3.940	1.910	3	76.1	1	7	5	15.3	4	2.3	3	2.5	37.2	1.7	9.8	Hiatus hernia, low resting LES pressure and ineffective motility
				2.253	2.096	0.930	5.303	3.063		2.209	1.825	0.826	2.670	1.716
				2.169	2.005	0.924	5.326	3.711		2.212	1.818	0.821	3.375	1.796
8	F	174	45	2.918	1.897	0.650	5.346	1.178	3	3.023	1.893	0.626	5.203	1.095	3	N/A	25	8							6.2	2	11	Hiatus hernia, low resting LES pressure and ineffective motility
				3.000	1.891	0.630	5.460	1.073		2.948	1.805	0.612	4.984	1.003
				2.767	1.771	0.640	5.113	0.971		2.886	1.851	0.641	5.287	1.064
9	F	173	38	4.050	3.201	0.790	6.511	2.904	3	4.122	3.276	0.794	5.901	3.107	3	N/A	45	9							42.0	2.7	7.3	Hiatus hernia, low resting LES pressure and ineffective motility
				4.173	3.337	0.799	5.893	3.220		4.070	3.297	0.810	6.484	3.183
				4.157	3.347	0.805	6.219	3.229		4.139	3.285	0.793	6.283	3.027
10	F	159	72	2.402	1.860	0.774	3.051	1.689	3	2.717	1.841	0.677	2.368	1.434	3	40	12	10	0	0	4	8.8	0	0	4.8	1.1	10.7	Hiatus hernia and low resting LES pressure
				2.594	1.946	0.750	2.816	1.670		2.814	1.903	0.676	2.339	1.436
				2.753	2.065	0.750	3.239	1.731		2.714	1.402	0.516	1.575	1.089
11	F	165	43	3.579	2.938	0.820	5.772	3.047	3	3.269	2.495	0.763	5.184	2.076	3	129.3	1	11	3	78.5	6	10	1	26.6	158.2	2.1	7.2	Hiatus hernia and low resting LES pressure
				3.300	2.592	0.785	5.098	2.317		3.735	2.798	0.749	4.696	2.324
				2.930	2.166	0.739	3.141	1.759		3.439	2.562	0.744	4.532	2.065
12	M	177	40	3.176	2.801	0.881	9.439	4.311	5	3.030	2.627	0.866	10.345	3.516	3	8.3	8	12	0	0	1	0.9	0	0	13.3	No	27.5	Normal oesophagus function
				4.423	3.834	0.866	12.810	5.598		3.056	2.665	0.872	9.897	3.718
				3.021	2.649	0.876	10.317	3.786		3.024	2.625	0.868	9.755	3.612
				3.070	2.673	0.870	10.260	3.760
				3.087	2.724	0.882	9.657	4.087
13	F	158	70	1.672	1.216	0.727	4.335	0.809	4	1.562	1.100	0.704	3.892	0.640	3	N/A	120	13							1.6	No	33.3	Normal oesophagus function
				1.503	1.079	0.717	4.623	0.651		1.539	1.087	0.706	3.869	0.662
				1.327	0.925	0.697	3.878	0.525		1.554	1.085	0.698	3.772	0.624
				1.512	1.046	0.691	4.354	0.592
14	M	196	24	5.451	4.412	0.809	8.861	4.299	3	5.494	4.474	0.814	7.408	4.390	4	8.8	12	14	0	0	0	0	1	4.2	25.2	1.2	11	Hiatus hernia, low resting LES pressure and ineffective motility
				5.448	4.412	0.809	8.802	4.335		5.119	4.316	0.843	7.551	4.405
				5.347	4.461	0.834	8.135	4.694		5.167	4.430	0.857	7.719	4.821
										5.383	4.547	0.844	8.538	4.691
15	M	177	27	5.570	4.492	0.806	7.736	4.169	3	6.648	5.399	0.812	7.008	5.181	3	18.8	12	15	0	0	1	8	0	0	51.6	No	18.2	Normal oesophagus function
				5.572	2.843	0.510	2.884	2.579		6.450	5.150	0.798	6.223	4.942
				5.524	4.488	0.812	5.552	4.321		6.823	5.904	0.865	10.486	6.932
16	F	161	51	2.853	2.223	0.779	4.605	1.983	3	2.544	1.953	0.767	4.273	1.652	3	N/A	240	16							2.8	No	8.7	Low resting LES pressure
				2.919	2.169	0.743	4.031	1.695		2.414	1.817	0.752	3.914	1.436
				2.966	2.252	0.759	4.335	1.875		2.426	1.781	0.734	3.397	1.327
17	F	172	53	3.340	2.554	0.764	6.693	2.012	3	3.303	2.757	0.834	5.263	3.371	3	83.5	25	17	0	0	8	19.8	0	0	57.5	3	9.9	Hiatus hernia, low resting LES pressure and ineffective motility
				3.343	2.769	0.828	6.802	3.619		3.272	2.765	0.845	6.122	3.485
				3.397	2.558	0.753	5.681	2.029		3.410	2.739	0.803	6.775	2.771
18	M	180	59	4.028	3.267	0.811	7.394	3.261	3	4.155	3.435	0.826	6.834	3.734	3	12.7	6	18	0	0	1	3.6	0	0	40.2	1.7	12.9	Hiatus hernia and low resting LES pressure
				4.175	3.373	0.807	7.885	3.354		4.003	3.319	0.829	7.020	3.590
				4.060	3.359	0.827	7.652	3.569		4.171	3.428	0.821	7.965	3.526
19	F	162	32	3.730	3.261	0.874	7.294	4.461	3	3.550	3.064	0.863	5.697	4.023	3	8.2	35	19	0	0	1	1.4	0	0	82.1	2	45	Hiatus hernia
				3.648	3.182	0.872	6.941	4.336		3.656	3.192	0.873	6.363	4.132
				3.632	3.117	0.858	6.670	4.059		3.619	3.148	0.863	6.166	4.032
20	F	159	70	1.985	1.611	0.811	4.684	1.764	3	2.005	1.648	0.821	3.977	1.781	3	N/A	14	20							35.5	3.9	15	Hiatus hernia
				1.881	1.533	0.814	4.638	1.657		1.873	1.539	0.821	3.736	1.714
				1.851	1.508	0.814	4.147	1.676		1.899	1.564	0.823	3.947	1.890
21	F	161	79	1.295	0.951	0.734	3.448	0.653	3	1.220	0.909	0.745	3.138	0.659	3	19.5	5	21	0	0	2	2.1	0	0	77.7	4.2	-1.9	Hiatus hernia, low resting LES pressure and ineffective motility
				1.296	0.959	0.739	3.181	0.676		1.234	0.911	0.738	3.078	0.635
				1.284	0.942	0.733	3.694	0.645		1.243	0.876	0.704	2.917	0.542
22	F	165	77	2.889	2.321	0.803	4.708	2.327	3	2.718	2.240	0.824	3.647	2.492	3	N/A	100	22							12.4	1.9	20	Hiatus hernia
				2.797	2.255	0.806	3.667	2.493		2.340	1.842	0.780	4.357	1.710
				2.898	2.343	0.808	4.544	2.511		2.476	1.956	0.789	3.259	1.932
23	M	184	54	5.354	4.538	0.847	10.274	6.259	3	5.474	4.800	0.876	8.590	7.222	3	N/A	5	23							21.0	No	31.4	Normal oesophagus function
				5.225	4.544	0.869	11.737	6.859		6.481	5.671	0.875	11.411	8.463
				5.468	4.777	0.873	11.899	6.538		6.877	5.951	0.865	12.821	8.653
24	F	153	65	2.340	1.762	0.752	4.245	1.377	4	2.213	1.648	0.744	4.026	1.244	4	N/A	660	24							21.2	3.6	19.2	Hiatus hernia
				2.377	1.799	0.756	4.440	1.414		2.441	1.823	0.746	4.271	1.397
				2.371	1.822	0.768	4.322	1.501		2.410	1.817	0.751	3.598	1.452
				2.392	1.749	0.749	4.239	1.384		2.481	1.868	0.752	3.875	1.490
25	M	176	67	3.562	3.038	0.852	7.596	3.953	3	3.848	3.168	0.823	10.437	3.201	3	N/A	3	25							21.8	2.1	39.1	Hiatus hernia
				3.523	2.897	0.822	8.586	3.028		3.817	3.092	0.810	9.602	2.960
				3.499	2.824	0.807	9.559	2.655		3.856	3.055	0.792	9.666	2.812
26	F	159	57	3.204	2.638	0.823	8.045	2.880	3	2.812	2.263	0.804	6.982	2.256	3	N/A	No reflux for 24hr	26							0.6	No	11	Low resting LES pressure
				3.352	2.539	0.757	8.506	1.928		3.218	2.548	0.791	7.385	2.464
				2.984	2.399	0.803	6.914	2.498		2.866	2.271	0.792	6.238	2.121
27	M	175	44	4.528	3.274	0.723	8.057	2.383	3	5.073	3.875	0.763	7.238	3.260	3	N/A	40	27							65.8	2.1	14.6	Hiatus hernia
				4.797	3.451	0.719	8.309	2.436		4.929	3.744	0.759	6.644	3.138
				4.904	3.736	0.761	8.890	3.001		4.915	3.724	0.757	6.198	3.164
28	M	166	42	3.840	3.409	0.887	8.435	5.610	3	3.792	3.390	0.893	8.090	5.611	3	72.8	5	28	2	40.2	2	2.4	3	28.2	78.9	1	4.6	Hiatus hernia, low resting LES pressure and ineffective motility
				3.816	3.422	0.896	9.633	5.911		3.800	3.351	0.881	8.489	5.242
				3.845	3.418	0.888	10.296	5.410		3.838	3.334	0.868	8.236	4.905
29	F	157	69	2.759	2.162	0.783	5.559	1.879	3	3.014	2.409	0.799	5.895	2.280	3	N/A	30	29							29.0	No	17	Normal oesophagus function
				3.039	2.348	0.772	6.239	1.952		3.088	2.455	0.795	6.156	2.261
				3.064	2.420	0.789	6.171	2.202		3.092	2.439	0.788	6.331	2.217
30	F	159	29	3.088	2.690	0.871	5.000	3.089	3	3.328	2.790	0.838	4.032	2.846	2	N/A	5	30							37.9	1.7	16.3	Hiatus hernia
				3.187	2.580	0.809	3.507	2.421		3.222	2.390	0.741	3.052	2.126
				3.336	2.863	0.858	4.756	3.043
31	F	170	64	3.296	2.389	0.724	5.769	1.691	3	3.294	2.349	0.713	5.237	1.604	3	N/A	360	31							2.7	4.2	22	Hiatus hernia
				3.307	2.352	0.711	4.809	1.628		3.339	2.424	0.725	5.505	1.745
				3.367	2.382	0.707	5.349	1.619		3.388	2.400	0.708	5.262	1.629
32	F	156	44	3.084	2.669	0.865	5.701	3.401	3	3.190	2.792	0.875	6.022	3.523	3	N/A	8	32							6.6	No	20.8	Normal oesophagus function
				3.310	2.835	0.856	6.111	3.465		3.277	2.834	0.864	5.899	3.586
				3.298	2.800	0.848	6.296	3.300		3.269	2.843	0.869	5.905	3.721
33	F	152	45	2.198	1.709	0.777	4.597	1.437	3	2.289	1.837	0.802	4.472	1.722	3	20.1	5	33	0	0	2	3	0	0	36.0	0.6	21	Hiatus hernia
				2.206	1.779	0.806	3.971	1.695		2.190	1.755	0.801	4.347	1.629
				2.168	1.721	0.793	4.083	1.563		2.299	1.777	0.772	4.381	1.494
34	M	137	35	4.540	4.103	0.903	7.406	5.667	3	4.754	4.196	0.882	7.511	5.431	3	N/A	60	34							102.2	1.7	14.8	Hiatus hernia and ineffective peristalsis
				4.738	4.255	0.898	8.704	5.720		4.811	4.286	0.890	9.279	6.091
				4.696	4.206	0.895	9.336	5.854		4.647	4.193	0.902	8.703	6.005
35	F	160	64	2.451	2.248	0.917	4.182	3.715	3	2.456	2.133	0.868	3.273	2.812	3	9.6	11	35	0	0	1	1.1	0	0	8.5	1.2	28.5	Hiatus hernia
				2.686	2.323	0.864	4.564	3.353		2.725	2.426	0.890	3.898	3.409
				2.661	2.353	0.884	4.171	3.444		2.793	2.425	0.868	4.572	3.524
36	F	159	49	3.446	2.779	0.806	6.019	2.632	3	3.478	2.782	0.799	5.650	2.579	3	N/A	18	36							1.7	No	34.9	Normal oesophagus function
				3.454	2.713	0.786	6.074	2.373		3.416	2.734	0.800	5.660	2.564
				3.522	2.785	0.790	5.855	2.531		3.516	2.737	0.778	5.820	2.384
37	M	170	65	3.055	2.537	0.830	4.390	3.044	3	3.143	2.693	0.856	8.621	3.481	3	N/A	1020	37							0.8	No	23.7	Normal oesophagus function
				3.242	2.718	0.838	4.268	3.336		3.197	2.660	0.832	8.439	3.016
				3.048	2.557	0.838	6.133	3.208		3.252	2.760	0.848	7.797	3.474
38	F	162	38	3.850	2.867	0.744	4.927	2.309	3	4.000	2.973	0.743	6.557	2.285	3	N/A	40	38							4.9	0.8	8.9	Hiatus hernia, low resting LES pressure and ineffective motility
				3.875	2.833	0.731	5.828	2.143		3.923	2.893	0.737	6.191	2.197
				3.885	2.873	0.739	6.119	2.205		3.832	2.880	0.751	6.186	2.268
39	F	155	64	1.739	1.128	0.648	3.575	0.587	3	1.703	1.129	0.066	3.688	0.673	3	N/A	25	39							18.8	3.2	34.4	Hiatus hernia
				1.716	1.059	0.617	3.678	0.513		1.771	1.199	0.677	3.733	0.745
				1.666	1.091	0.654	3.413	0.614		1.750	1.132	0.646	3.569	0.601
40	F	169	55	3.526	2.797	0.793	7.981	2.580	3	3.302	2.640	0.799	6.762	2.585	3	108.2	13	40	1	3.4	3	44.5	1	1.3	47.9	2.4	19.6	Hiatus hernia and ineffective motility
				3.580	2.948	0.823	7.754	3.043		3.811	3.051	0.800	8.178	2.902
				3.502	2.851	0.814	7.775	2.835		3.882	3.082	0.793	8.267	2.849
41	M	172	44	4.580	3.644	0.795	4.988	3.616	3	4.259	3.468	0.814	6.855	3.331	3	N/A	540	41							78.5	No	0.1	Ineffective motility
				4.350	3.703	0.851	8.062	3.958		4.491	3.658	0.814	6.473	3.540
				4.610	3.776	0.819	7.318	3.645		4.374	3.644	0.833	7.993	3.575
42	F	169	23	3.353	2.957	0.881	4.544	3.544	3	3.659	3.262	0.891	4.994	3.962	3	N/A	15	42							25.4	1.5	36.3	Hiatus hernia
				3.564	3.131	0.878	4.728	3.737		3.744	3.310	0.884	4.589	3.820
				3.506	3.209	0.915	5.206	4.232		3.701	3.295	0.890	4.644	3.829
43	M	177	46	4.388	3.635	0.828	8.317	3.810	4	4.697	4.063	0.865	9.970	4.690	3	N/A	10	43							67.0	1.4	17.2	Hiatus hernia
				4.584	3.975	0.867	9.579	4.555		4.882	4.105	0.840	10.166	4.383
				4.805	4.195	0.873	9.913	4.948		4.604	4.073	0.884	9.673	5.101
				4.650	4.093	0.880	11.003	4.974
44	F	164	60	2.934	2.428	0.827	4.328	2.675	4	3.099	2.560	0.826	3.943	2.866	3	N/A	5	44							12.2	1.9	21.3	Hiatus hernia
				3.064	2.467	0.805	3.767	2.614		3.120	2.567	0.822	4.592	2.795
				3.081	2.516	0.816	3.987	2.729		3.144	2.598	0.826	4.847	2.877
				3.009	2.523	0.838	5.013	2.853
45	M	168	68	2.336	1.452	0.621	3.875	0.997	3	2.726	1.902	0.697	4.085	1.305	3	N/A	25	45							27.4	5.5	10.4	Hiatus hernia and low resting LES pressure
				2.428	1.739	0.716	4.143	1.389		2.837	1.950	0.687	3.868	1.345
				2.534	1.548	0.610	4.006	0.814		3.800	2.689	0.707	6.294	1.896
46	M	171	59	2.791	0.954	0.341	1.149	0.676	4	2.819	2.289	0.811	4.763	2.033	3	N/A	35	46							8.0	No	60.5	Normal oesophagus function
				2.806	1.149	0.409	1.230	0.867		2.729	2.144	0.785	2.684	2.093
				2.791	1.490	0.533	2.484	1.154		2.729	1.996	0.731	2.891	1.763
				2.801	1.791	0.639	2.303	1.290
47	M	184	66	3.369	2.183	0.647	2.575	1.544	3	2.770	1.855	0.669	2.002	1.207	3	10.3	9	47	0	0	1	1.2	0	0	17.2	1	6.2	Hiatus hernia, low resting LES and UES, weak peristalsis
				2.229	1.536	0.689	1.597	1.231		2.322	0.745	0.320	1.067	0.339
				3.066	1.221	0.398	1.284	1.093		2.489	1.996	0.801	3.210	1.980
48	M	168	50	2.970	2.532	0.852	6.334	3.101	3	3.041	2.624	0.862	6.697	3.175	3	11.9	12	48	0	0	1	1.6	0	0	17.6	2.7	3.1	Hiatus hernia
				3.018	2.460	0.815	6.855	2.462		3.066	2.593	0.845	7.037	2.959
				3.038	2.514	0.827	7.270	2.497		2.858	2.411	0.843	6.281	2.798
49	F	162	38	2.803	2.569	0.916	4.988	3.476	3	2.799	2.480	0.886	4.835	3.127	3	84.7	5	49	0	0	1	45.3	1	5.8	13.7	2	12.6	Hiatus hernia and low resting LES pressure
				3.013	2.670	0.886	4.964	3.436		2.904	2.543	0.875	4.277	3.069
				2.862	2.517	0.879	4.741	3.259		3.005	2.668	0.887	4.469	3.306
50	M	165	52	4.068	2.270	0.558	3.063	1.610	4	4.208	1.442	0.342	2.188	0.826	4	133.5	7	50	0	0	3	54.9	1	62.9	29.7	1.3	42.1	Hiatus hernia
				4.075	2.811	0.689	4.111	2.247		4.146	1.760	0.424	2.635	0.985
				4.067	3.060	0.752	4.856	2.609		4.183	2.237	0.534	3.289	1.264
				4.073	2.214	0.543	2.526	1.733		3.959	1.667	0.421	2.352	1.201
51	F	155	64	2.514	1.666	0.662	5.392	0.858	4	2.398	1.528	0.637	4.797	0.746	3	24.3	62	51	0	0	2	1.7	1	2	27.8	1.4	14.7	Hiatus hernia and ineffective motility
				2.244	1.397	0.622	4.181	0.691		2.381	1.518	0.637	4.627	0.783
				2.181	1.365	0.625	3.933	0.675		2.271	1.462	0.643	4.522	0.761
				2.318	1.484	0.640	4.638	0.732
52	M	162	74	1.912	1.454	0.760	4.513	1.141	3	2.418	1.917	0.792	5.519	1.752	3	N/A	12	52							16.4	1.2	24.4	Hiatus hernia and low resting LES pressure
				2.322	1.882	0.810	5.019	1.812		2.297	1.886	0.821	5.178	1.841
				2.343	1.836	0.783	5.833	1.580		2.406	1.886	0.783	5.083	1.649
53	F	164	61	2.374	1.988	0.837	3.703	2.170	3	2.355	1.942	0.824	3.987	1.965	3	N/A	4	53							13.6	1.5	22.2	Hiatus hernia
				2.370	1.980	0.835	5.793	2.037		2.396	2.083	0.869	4.387	2.024
				2.411	1.883	0.781	3.792	1.698		2.482	2.126	0.856	4.495	2.108
54	M	179	71	3.903	3.155	0.808	8.845	3.385	3	3.566	3.063	0.858	8.868	3.813	4	N/A	70	54							20.7	4.8	24	Hiatus hernia and low resting LES pressure
				3.880	3.116	0.803	8.977	2.994		3.886	3.266	0.840	7.552	3.893
				3.802	3.121	0.820	9.024	3.042		3.787	3.178	0.839	9.282	3.383
										3.574	3.101	0.867	8.663	3.709
55	F	154	63	1.753	1.618	0.922	2.365	1.880	4	1.964	1.933	0.984	5.452	3.797	3	N/A	3	55							40.1	No	10.9	Low resting LES pressure
				1.868	1.793	0.959	5.611	3.287		1.978	1.492	0.754	1.791	1.351
				1.927	1.905	0.988	5.830	3.982		2.116	1.825	0.862	5.058	2.602
				1.920	1.845	0.960	5.737	3.464
56	F	160	30	3.821	3.062	0.801	6.953	2.853	3	3.485	2.729	0.783	6.716	2.349	3	21.1	10	56	2	12.3	0	0	0	0	18.7	No	23	Normal oesophagus function
				3.577	2.787	0.779	7.021	2.360		3.576	2.738	0.765	6.875	2.248
				3.484	2.790	0.800	6.269	2.612		3.607	2.758	0.764	6.771	2.250
57	F	165	54	3.138	2.478	0.789	6.249	2.182	3	3.344	2.433	0.727	4.625	1.812	3	1.3	11	57	0	0	1	3.5	0	0	12.3	2.5	34.5	Hiatus hernia
				3.307	2.419	0.731	5.197	1.779		3.246	2.225	0.685	3.480	1.610
				3.123	2.371	0.759	4.835	1.922		3.273	2.551	0.779	5.791	2.225
58	M	174	60	3.686	2.609	0.707	7.879	1.688	3	3.865	2.797	0.723	8.067	1.907	3	N/A	180	58							57.2	1.8	14.6	Hiatus hernia
				3.608	2.543	0.704	7.485	1.506		3.703	2.549	0.688	7.614	1.475
				3.808	2.575	0.676	7.697	1.461		3.760	2.648	0.690	7.789	1.702
59	M	177	44	4.112	2.928	0.712	8.897	1.979	3	3.456	2.506	0.725	7.837	1.778	3	N/A	240	59							35.2	1.5	39.7	Hiatus hernia
				3.981	2.716	0.682	8.246	1.679		4.217	2.918	0.691	9.163	1.857
				4.062	2.846	0.700	8.805	1.892		3.371	2.378	0.705	7.888	1.564
60	M	161	67	2.511	1.968	0.783	6.098	1.741	3	2.599	2.084	0.801	5.684	2.308	3	N/A	1020	60							2.1	No	35.5	Normal oesophagus function
				2.439	1.915	0.785	5.808	1.681		2.522	2.013	0.798	6.589	1.917
				2.495	2.056	0.824	5.530	2.415		2.485	2.016	0.811	6.302	2.221
									3.166666667						3.05										25.0
															0.077753118
